# Supplementary material for: Monolayer Graphene Terahertz Detector Integrated with Artificial Microstructure
Source: Sensors (Basel). 2023 Mar 17;23(6):3203. doi: 10.3390/s23063203 (PMC10056542; doi:10.3390/s23063203)
Supplement: Supplementary file 1 [file sensors-23-03203-s001.zip]

Archive with 1 entries (1 files):
- sensors-2271579-supplementary.pdf
